# Supplementary material for: Learning to Avoid Obstacles With Minimal Intervention Control
Source: Front Robot AI. 2020 May 28;7:60. doi: 10.3389/frobt.2020.00060 (PMC7806040; doi:10.3389/frobt.2020.00060)
Supplement: Supplementary file 1 [file Data_Sheet_1.ZIP]

Archive with 14 entries (11 files):
- frontiers_code/
- frontiers_code/Toy.py
- frontiers_code/pydmps/
- frontiers_code/pydmps/cs.py
- frontiers_code/pydmps/__init__.py
- frontiers_code/pydmps/dmp.py
- frontiers_code/pydmps/dmp_discrete.py
- frontiers_code/pydmps/dmp_rhythmic.py
- frontiers_code/pydmps/__pycache__/
- frontiers_code/pydmps/__pycache__/cs.cpython-36.pyc
- frontiers_code/pydmps/__pycache__/__init__.cpython-36.pyc
- frontiers_code/pydmps/__pycache__/dmp.cpython-36.pyc
- frontiers_code/pydmps/__pycache__/dmp_discrete.cpython-36.pyc
- frontiers_code/pydmps/__pycache__/dmp_rhythmic.cpython-36.pyc
