# Supplementary material for: Learning to Avoid Obstacles With Minimal Intervention Control
Source: Front Robot AI. 2020 May 28;7:60. doi: 10.3389/frobt.2020.00060 (PMC7806040; doi:10.3389/frobt.2020.00060)
Supplement: Supplementary file 1 [file Data_Sheet_1.ZIP › frontiers_code/Toy.py]

import numpy as np
import matplotlib.pyplot as plt
import pydmps.dmp_discrete
import pylab


obstacle = np.array([0.3, 0.012])
goal = np.array([1, 0])


def trans_scale(y_trackXXX):
    x_bar = sum(y_trackXXX[:,0])/len(y_trackXXX)
    y_bar = sum(y_trackXXX[:,1])/len(y_trackXXX)
    scaling = np.linalg.norm(y_trackXXX-np.array([x_bar,y_bar]))/np.sqrt(len(y_trackXXX))
    y_track_trans_scale = (y_trackXXX-np.array([x_bar,y_bar]))/scaling
    
    return y_track_trans_scale

def closest_node(node, nodes):
    nodes = np.asarray(nodes)
    dist_2 = np.sum((nodes - node)**2, axis=1)
    return np.argmin(dist_2)

def Procrustes_dist(y_track1, y_track2):
    numerator = np.inner(y_track2[:, 0], y_track1[:, 1])-np.inner(y_track2[:, 1], y_track1[:, 0])
    demonimtor = np.inner(y_track2[:, 0], y_track1[:, 0])-np.inner(y_track2[:, 1], y_track1[:, 1])
    theta = np.arctan(numerator/demonimtor)
    col1 = np.cos(theta)*y_track2[:, 0]-np.sin(theta)*y_track2[:, 1]
    col2 = np.sin(theta)*y_track2[:, 0]+np.cos(theta)*y_track2[:, 1]
    comb = np.array([col1, col2])
    y_track2_rot = comb.transpose().reshape(len(y_track2),2)

    # temporal based dist
    shape_comp = np.linalg.norm(y_track1 - y_track2_rot)

    # spatial based dist
    '''errorsquare = 0
    for t in range(len(y_track2)):
        errorsquare += np.linalg.norm(y_track1[closest_node(y_track2_rot[t], y_track1)]-y_track2_rot[t])**2

    shape_comp = np.sqrt(errorsquare)'''

    return shape_comp

def khatib_avoid(y):
    eta = .12
    threshold = 0.13
    dist = np.linalg.norm(y - obstacle)
    phi = eta*(1.0/dist - 1/threshold)/dist**3*(y-obstacle)
    return phi

def avoid_obstacles(y, dy, goal):
    beta = 20.0 / np.pi
    gamma = 2000
    R_halfpi = np.array([[np.cos(np.pi / 2.0), -np.sin(np.pi / 2.0)],
                         [np.sin(np.pi / 2.0), np.cos(np.pi / 2.0)]])

    p = np.zeros(2)
    # based on (Hoffmann, 2009)

    # if we're moving
    if np.linalg.norm(dy) > 1e-5:

        # get the angle we're heading in
        phi_dy = -np.arctan2(dy[1], dy[0])
        R_dy = np.array([[np.cos(phi_dy), -np.sin(phi_dy)],
                         [np.sin(phi_dy), np.cos(phi_dy)]])
        # calculate vector to object relative to body
        obj_vec = obstacle - y
        # rotate it by the direction we're going
        obj_vec = np.dot(R_dy, obj_vec)
        # calculate the angle of obj relative to the direction we're going
        phi = np.arctan2(obj_vec[1], obj_vec[0])

        dphi = gamma * phi * np.exp(-beta * abs(phi))
        R = np.dot(R_halfpi, np.outer(obstacle - y, dy))
        pval = -np.nan_to_num(np.dot(R, dy) * dphi)

        # check to see if the distance to the obstacle is further than
        # the distance to the target, if it is, ignore the obstacle
        if np.linalg.norm(obj_vec) > np.linalg.norm(goal - y):
            pval = 0

        p += pval
    return p


# dmp reference
dmp = pydmps.dmp_discrete.DMPs_discrete(n_dmps=2, n_bfs=30, w=np.zeros((2, 30)))
y_track = np.zeros((dmp.timesteps, dmp.n_dmps))
dy_track = np.zeros((dmp.timesteps, dmp.n_dmps))
ddy_track = np.zeros((dmp.timesteps, dmp.n_dmps))
dmp.goal = goal
dmp.reset_state()
for t in range(dmp.timesteps):
    y_track[t], dy_track[t], ddy_track[t] = dmp.step(external_force=[0, 0]) #avoid_obstacles(dmp.y, dmp.dy, goal)

# dmp khatib
dmpkhatib = pydmps.dmp_discrete.DMPs_discrete(n_dmps=2, n_bfs=30, w=np.zeros((2, 30)))
y_trackkhatib = np.zeros((dmpkhatib.timesteps, dmpkhatib.n_dmps))
dy_trackkhatib = np.zeros((dmpkhatib.timesteps, dmpkhatib.n_dmps))
ddy_trackkhatib = np.zeros((dmpkhatib.timesteps, dmpkhatib.n_dmps))
dmpkhatib.goal = goal
dmpkhatib.reset_state()
for t in range(dmpkhatib.timesteps):
    y_trackkhatib[t], dy_trackkhatib[t], ddy_trackkhatib[t] = dmpkhatib.step(external_force=khatib_avoid(dmpkhatib.y)) #avoid_obstacles(dmp.y, dmp.dy, goal)

# dmp bio-inspired
dmpbio = pydmps.dmp_discrete.DMPs_discrete(n_dmps=2, n_bfs=30, w=np.zeros((2, 30)))
y_trackbio = np.zeros((dmpbio.timesteps, dmpbio.n_dmps))
dy_trackbio = np.zeros((dmpbio.timesteps, dmpbio.n_dmps))
ddy_trackbio = np.zeros((dmpbio.timesteps, dmpbio.n_dmps))
dmpbio.goal = goal
dmpbio.reset_state()
for t in range(dmpbio.timesteps):
    y_trackbio[t], dy_trackbio[t], ddy_trackbio[t] = dmpbio.step(external_force=avoid_obstacles(dmpbio.y, dmpbio.dy, goal)) #avoid_obstacles(dmp.y, dmp.dy, goal)


errorsquarekhatib = 0
errorsquarebio = 0
for t in range(dmp.timesteps):
    errorsquarekhatib += np.linalg.norm(y_track[closest_node(y_trackkhatib[t], y_track)]-y_trackkhatib[t])**2
    errorsquarebio += np.linalg.norm(y_track[closest_node(y_trackbio[t], y_track)]-y_trackbio[t])**2

rmskhatib = np.sqrt(errorsquarekhatib)
rmsbio = np.sqrt(errorsquarebio)
print("RMS \n", "Khatib:",rmskhatib,'\n',"bio:", rmsbio)

prokhatib = Procrustes_dist(trans_scale(y_track), trans_scale(y_trackkhatib))
probio = Procrustes_dist(trans_scale(y_track), trans_scale(y_trackbio))

print("Pro \n", "Khatib:",prokhatib,'\n',"bio:", probio)

plt.figure(1, figsize=(12,6))
# plot_goal = plt.plot(dmp.goal[0], dmp.goal[1], 'gx', mew=3)
plot_obs = plt.plot(obstacle[0], obstacle[1], 'rx', mew=3)

plot_pathref = plt.plot(y_track[:,0], y_track[:, 1], 'b--', dashes=(8, 16), lw=5, label='Demonstration')
plot_pathkhatib = plt.plot(y_trackkhatib[:,0], y_trackkhatib[:, 1], color ='#696969', lw=5, label='Khatib')
plot_pathbio = plt.plot(y_trackbio[:,0], y_trackbio[:, 1], 'g', label='Fajen', lw=5)
plt.yticks(np.arange(-0.3, 0.31, 0.3))
plt.tick_params(labelsize=28)
params = {'legend.fontsize': 30}
pylab.rcParams.update(params)

plt.legend()
plt.title('Fig. 4: Comparison between Khatib and Fajen potential field with Procrustes distance')
plt.ylim([-0.3, 0.31])
plt.show()
