# Supplementary material for: Learning to Avoid Obstacles With Minimal Intervention Control
Source: Front Robot AI. 2020 May 28;7:60. doi: 10.3389/frobt.2020.00060 (PMC7806040; doi:10.3389/frobt.2020.00060)
Supplement: Supplementary file 1 [file Data_Sheet_1.ZIP › frontiers_code/pydmps/__init__.py]

from .dmp import DMPs
from .dmp_discrete import DMPs_discrete
from .dmp_rhythmic import DMPs_rhythmic
