# Supplementary material for: Learning to Avoid Obstacles With Minimal Intervention Control
Source: Front Robot AI. 2020 May 28;7:60. doi: 10.3389/frobt.2020.00060 (PMC7806040; doi:10.3389/frobt.2020.00060)
Supplement: Supplementary file 1 [file Data_Sheet_1.ZIP › frontiers_code/pydmps/dmp_discrete.py]

'''
Copyright (C) 2013 Travis DeWolf

This program is free software: you can redistribute it and/or modify
it under the terms of the GNU General Public License as published by
the Free Software Foundation, either version 3 of the License, or
(at your option) any later version.

This program is distributed in the hope that it will be useful,
but WITHOUT ANY WARRANTY; without even the implied warranty of
MERCHANTABILITY or FITNESS FOR A PARTICULAR PURPOSE.  See the
GNU General Public License for more details.

You should have received a copy of the GNU General Public License
along with this program.  If not, see <http://www.gnu.org/licenses/>.
'''

from pydmps.dmp import DMPs

import numpy as np


class DMPs_discrete(DMPs):
    """An implementation of discrete DMPs"""

    def __init__(self, **kwargs):
        """
        """

        # call super class constructor
        super(DMPs_discrete, self).__init__(pattern='discrete', **kwargs)

        self.gen_centers()

        # set variance of Gaussian basis functions
        # trial and error to find this spacing
        self.h = np.ones(self.n_bfs) * self.n_bfs**1.5 / self.c / self.cs.ax

        self.check_offset()

    def gen_centers(self):
        """Set the centre of the Gaussian basis
        functions be spaced evenly throughout run time"""

        '''x_track = self.cs.discrete_rollout()
        t = np.arange(len(x_track))*self.dt
        # choose the points in time we'd like centers to be at
        c_des = np.linspace(0, self.cs.run_time, self.n_bfs)
        self.c = np.zeros(len(c_des))
        for ii, point in enumerate(c_des):
            diff = abs(t - point)
            self.c[ii] = x_track[np.where(diff == min(diff))[0][0]]'''

        # desired activations throughout time
        des_c = np.linspace(0, self.cs.run_time, self.n_bfs)

        self.c = np.ones(len(des_c))
        for n in range(len(des_c)):
            # finding x for desired times t
            self.c[n] = np.exp(-self.cs.ax * des_c[n])

    def gen_front_term(self, x, dmp_num):
        """Generates the diminishing front term on
        the forcing term.

        x float: the current value of the canonical system
        dmp_num int: the index of the current dmp
        """
        return x * (self.goal[dmp_num] - self.y0[dmp_num])

    def gen_goal(self, y_des):
        """Generate the goal for path imitation.
        For rhythmic DMPs the goal is the average of the
        desired trajectory.

        y_des np.array: the desired trajectory to follow
        """

        return np.copy(y_des[:, -1])

    def gen_psi(self, x):
        """Generates the activity of the basis functions for a given
        canonical system rollout.

        x float, array: the canonical system state or path
        """

        if isinstance(x, np.ndarray):
            x = x[:, None]
        return np.exp(-self.h * (x - self.c)**2)

    def gen_weights(self, f_target):
        """Generate a set of weights over the basis functions such
        that the target forcing term trajectory is matched.

        f_target np.array: the desired forcing term trajectory
        """

        # calculate x and psi
        x_track = self.cs.rollout()
        psi_track = self.gen_psi(x_track)

        # efficiently calculate BF weights using weighted linear regression
        self.w = np.zeros((self.n_dmps, self.n_bfs))
        for d in range(self.n_dmps):
            # spatial scaling term
            k = (self.goal[d] - self.y0[d])
            for b in range(self.n_bfs):
                numer = np.sum(x_track * psi_track[:, b] * f_target[:, d])
                denom = np.sum(x_track**2 * psi_track[:, b])
                self.w[d, b] = numer / (k * denom)
        self.w = np.nan_to_num(self.w)

# ==============================
# Test code
# ==============================
if __name__ == "__main__":
    import matplotlib.pyplot as plt

    # test normal run
    dmp = DMPs_discrete(dt=.05, n_dmps=1, n_bfs=10, w=np.zeros((1, 10)))
    y_track, dy_track, ddy_track = dmp.rollout()

    plt.figure(1, figsize=(6, 3))
    plt.plot(np.ones(len(y_track))*dmp.goal, 'r--', lw=2)
    plt.plot(y_track, lw=2)
    plt.title('DMP system - no forcing term')
    plt.xlabel('time (ms)')
    plt.ylabel('system trajectory')
    plt.legend(['goal', 'system state'], loc='lower right')
    plt.tight_layout()

    # test imitation of path run
    plt.figure(2, figsize=(6, 4))
    n_bfs = [10, 30, 50, 100, 10000]

    # a straight line to target
    path1 = np.sin(np.arange(0, 1, .01)*5)
    # a strange path to target
    path2 = np.zeros(path1.shape)
    path2[int(len(path2) / 2.):] = .5

    for ii, bfs in enumerate(n_bfs):
        dmp = DMPs_discrete(n_dmps=2, n_bfs=bfs)

        dmp.imitate_path(y_des=np.array([path1, path2]))
        # change the scale of the movement
        dmp.goal[0] = 3
        dmp.goal[1] = 2

        y_track, dy_track, ddy_track = dmp.rollout()

        plt.figure(2)
        plt.subplot(211)
        plt.plot(y_track[:, 0], lw=2)
        plt.subplot(212)
        plt.plot(y_track[:, 1], lw=2)

    plt.subplot(211)
    a = plt.plot(path1 / path1[-1] * dmp.goal[0], 'r--', lw=2)
    plt.title('DMP imitate path')
    plt.xlabel('time (ms)')
    plt.ylabel('system trajectory')
    plt.legend([a[0]], ['desired path'], loc='lower right')
    plt.subplot(212)
    b = plt.plot(path2 / path2[-1] * dmp.goal[1], 'r--', lw=2)
    plt.title('DMP imitate path')
    plt.xlabel('time (ms)')
    plt.ylabel('system trajectory')
    plt.legend(['%i BFs' % i for i in n_bfs], loc='lower right')

    plt.tight_layout()
    plt.show()
